# Supplementary material for: Platinum Rechallenge in Platinum-Resistant Ovarian Cancer: Clinical Outcomes and the Impact of BRCA Status
Source: Cancers (Basel). 2026 Jun 25;18(13):2062. doi: 10.3390/cancers18132062 (PMC13359466; doi:10.3390/cancers18132062)
Supplement: Supplementary file 1 [file cancers-18-02062-s001.zip]

Archive with 1 entries (1 files):
- cancers-4330265-supplementary.pdf
